# Supplementary material for: Social, Geographical and Income Inequality as Demonstrated by the Coronary Calcium Score: An Ecological Study in Sydney, Australia
Source: Int J Environ Res Public Health. 2023 May 1;20(9):5699. doi: 10.3390/ijerph20095699 (PMC10178035; doi:10.3390/ijerph20095699)
Supplement: Supplementary file 1 [file ijerph-20-05699-s001.zip]

Archive with 1 entries (1 files):
- ijerph-2309707-supplementary.pdf
